# Supplementary material for: Expression of the ripAA Gene in the Soilborne Pseudomonas mosselii Can Promote the Control Efficacy against Tobacco Bacterial Wilt
Source: Biology (Basel). 2022 Aug 4;11(8):1170. doi: 10.3390/biology11081170 (PMC9405386; doi:10.3390/biology11081170)
Supplement: Supplementary file 1 [file biology-11-01170-s001.zip]

Archive with 1 entries (1 files):
- biology-1816586-supplementary.pdf
